# Supplementary material for: Scale-up integrated care for diabetes and hypertension in Cambodia, Slovenia and Belgium (SCUBY): a study design for a quasi-experimental multiple case study
Source: Glob Health Action. 2020 Oct 14;13(1):1824382. doi: 10.1080/16549716.2020.1824382 (PMC7594757; doi:10.1080/16549716.2020.1824382)
Supplement: Supplemental Material [file ZGHA_A_1824382_SM8538.zip]

Archive with 6 entries (6 files):
- Annex 1 interview guideline SCUBY_20190426_Final.docx
- Annex 2 Meso-level Sampling frame_vs201200131.xlsx
- Annex 3 ICP grid_generic.docx
- Annex 4 Questions Focus Groups_20190513_clean.docx
- Annex 5 Costing tool Cam_version fin.docx
- Annex 6 pt cost.docx
