# Supplementary material for: Scale-up integrated care for diabetes and hypertension in Cambodia, Slovenia and Belgium (SCUBY): a study design for a quasi-experimental multiple case study
Source: Glob Health Action. 2020 Oct 14;13(1):1824382. doi: 10.1080/16549716.2020.1824382 (PMC7594757; doi:10.1080/16549716.2020.1824382)
Supplement: Supplemental Material [file ZGHA_A_1824382_SM8538.zip › Annex 2 Meso-level Sampling frame_vs201200131.xlsx]

## Sheet: Sheet1
Step 1) Purposive selection of areas
	Cambodia: 4 Provinces				Slovenia: urban & rural area		Belgium: 2 urban and 1 rural area
Step 2) selection of units of implementation
Step 2) ICP delivery models variation in the area		a) standard care	a+b) facility based PEN	c) community-based MPT		a) Model Practice		a) monodisciplinary practice	b) multidisciplinary practice	c) b+ capitation sytem
2a) Listing of delivery models in the selected areas	Samrong (23 hc)	1	0	0	Ljubljana urban (8 practices)	8	Gent	143	10	10
	Pearaing (9 hc)	1	8 out of 9	0	Lendava & Ravne na Koroškem (4 practices)	4	Antwerpen	181	20	6
	Kong Pisey (22 hc)	0	0	22			Vlaams Brabant
	Daunkeo (15 hc)	1	8 out 15	15/15
	Sotr Nikum	1	2	0
2b) Stratified sampling of units		3 random health centers in each OD and the hospital is available and				At least 8 in urban and 2 in rural selected		at most 10 practices of each model - for model a) we will randomly select.
Step 3) Selection of patients for individual data collection
